# Supplementary material for: Hypomethylated RRBP1 Potentiates Tumor Malignancy and Chemoresistance in Upper Tract Urothelial Carcinoma
Source: Int J Mol Sci. 2021 Aug 16;22(16):8761. doi: 10.3390/ijms22168761 (PMC8395942; doi:10.3390/ijms22168761)
Supplement: Supplementary file 1 [file ijms-22-08761-s001.zip]

Archive with 1 entries (1 files):
- ijms-1326223-supplementary.pdf
